# Supplementary material for: Antifungal Activities of Essential Oils in Vapor Phase against Botrytis cinerea and Their Potential to Control Postharvest Strawberry Gray Mold
Source: Foods. 2022 Sep 21;11(19):2945. doi: 10.3390/foods11192945 (PMC9563059; doi:10.3390/foods11192945)
Supplement: Supplementary file 1 [file foods-11-02945-s001.zip]

Archive with 1 entries (1 files):
- foods-1897927-supplementary.pdf
